# Supplementary material for: The Microbiota–Gut–Brain Axis in Metabolic Syndrome and Sleep Disorders: A Systematic Review
Source: Nutrients. 2024 Jan 29;16(3):390. doi: 10.3390/nu16030390 (PMC10857497; doi:10.3390/nu16030390)
Supplement: Supplementary file 1 [file nutrients-16-00390-s001.zip]

Archive with 1 entries (1 files):
- nutrients-2784616-supplementary.pdf
